# Supplementary material for: A Novel Nature-Inspired Optimization Algorithm: Grizzly Bear Fat Increase Optimizer
Source: Biomimetics (Basel). 2025 Jun 7;10(6):379. doi: 10.3390/biomimetics10060379 (PMC12190834; doi:10.3390/biomimetics10060379)
Supplement: Supplementary file 1 [file biomimetics-10-00379-s001.zip]

Archive with 31 entries (31 files):
- Bear_F1.m
- Bear_F10.m
- Bear_F11.m
- Bear_F12.m
- Bear_F13.m
- Bear_F14.m
- Bear_F15.m
- Bear_F16.m
- Bear_F17.m
- Bear_F18.m
- Bear_F19.m
- Bear_F2.m
- Bear_F20.m
- Bear_F21.m
- Bear_F22.m
- Bear_F23.m
- Bear_F24.m
- Bear_F25.m
- Bear_F26.m
- Bear_F27.m
- Bear_F28.m
- Bear_F29.m
- Bear_F3.m
- Bear_F30.m
- Bear_F31.m
- Bear_F4.m
- Bear_F5.m
- Bear_F6.m
- Bear_F7.m
- Bear_F8.m
- Bear_F9.m
