# Supplementary material for: A Novel Nature-Inspired Optimization Algorithm: Grizzly Bear Fat Increase Optimizer
Source: Biomimetics (Basel). 2025 Jun 7;10(6):379. doi: 10.3390/biomimetics10060379 (PMC12190834; doi:10.3390/biomimetics10060379)
Supplement: Supplementary file 1 [file biomimetics-10-00379-s001.zip › Bear_F1.m]

clc
clear all
pack
%%%%%%%%%% n is dimension of objective function
n=30;
%%%%%%%%%% Define the Range of Variables
Xmax=ones(1,n)*100;
Xmin=ones(1,n)*(-100);
%%%%%%%%%% n is the Population Size
N=150;
%%%%%%%%%% Maximum Numbe od Iteration
Iter_max=500;
%%%%%%%%%% Define the GBFIO prameters
f=2.5;
eta=1.25;
Zeta=0.3;
fishing_number=25;
%%%%%%%%%% Generate the Initial Populations
for i=1:N
    Ipop(i,:)=rand(1,n).*(Xmax-Xmin)+Xmin;
    cost(i,:)=sum(Ipop(i,:).^2);
end
%%%%%%%%%% Sort the Initial Populations Based on Cost Function
Ipop_mix=[Ipop,cost];
Ipop_sort=sortrows(Ipop_mix,n+1);
%%%%%%%%%% Specify the Fish, Honey, Body, Shell, and Plants
Fish=Ipop_sort(1,:);
Honey=Ipop_sort(2,:);
Body=Ipop_sort(3,:);
Shell=Ipop_sort(4,:);
Plants=Ipop_sort(5,:);
%%%%%%%%%% Start the Iterationa for Updating Populations
for iter=1:Iter_max   
    for i=1:N
        %%%%%%%%%% Start the Searching Phase
        r1=rand(1,n);
        deltax_fish=(2.*r1.*((abs(r1)).^0.5)).*(Fish(1,[1:n])-Ipop(i,:));
        deltax_honey=(r1.*((abs(r1)).^0.5)).*(Honey(1,[1:n])-Ipop(i,:));
        deltax_body=(0.5.*r1.*((abs(r1)).^0.5)).*(Body(1,[1:n])-Ipop(i,:));
        deltax_shell=(0.25.*r1.*((abs(r1)).^0.5)).*(Shell(1,[1:n])-Ipop(i,:));
        deltax_plants=(0.125.*r1.*((abs(r1)).^0.5)).*(Plants(1,[1:n])-Ipop(i,:));
        Xnew_search=Ipop(i,:)+deltax_fish+deltax_honey+deltax_body+deltax_shell+deltax_plants;
        Xnew_search=min(Xnew_search,Xmax);
        Xnew_search=max(Xnew_search,Xmin);
        cost_S=sum(Xnew_search.^2);
        %%%%%%%%%% Update the Population
        if cost_S<cost(i,1)
            Ipop(i,:)=Xnew_search;
            cost(i,1)=cost_S;
        end
        %%%%%%%%%% End the Searching Phase
        %%%%%%%%%% Start the Hunting Phase
        %%%%% Start the Hunting Phase: Bear Hunting
        Ipop_mix=[Ipop,cost];
        Ipop_sort=sortrows(Ipop_mix,n+1);
        Prey=Ipop_sort(1,:);
        A=(f*(1-iter/Iter_max)).*(2.*rand(1,n)-1);
        D=abs(((2.*rand(1,n)).*Ipop(i,:))-(rand(1,n).*Prey(1,[1:n])));
        X_hunt=Ipop(i,:)-A.*D;
        X_hunt=min(X_hunt,Xmax);
        X_hunt=max(X_hunt,Xmin);
        cost_hunt=sum(X_hunt.^2);
        %%%%% Start the Hunting Phase: Coyote Hunting
        L=randperm(N);
        LL=find(L~=i);
        LLL=L(LL); 
        J1=LL(1);
        J2=LL(2);
        J3=LL(3);
        I_child=[Ipop(J1,:),cost(J1,1);Ipop(J2,:),cost(J2,1);Ipop(J3,:),cost(J3,1)];
        I_chsort=sortrows(I_child,n+1);
        A1=(eta*(1-iter/Iter_max)).*(2.*rand(1,n)-1);
        A2=(eta*(1-iter/Iter_max)).*(2.*rand(1,n)-1);
        D1=abs(((2.*rand(1,n)).*I_chsort(2,[1:n]))-(rand(1,n).*I_chsort(1,[1:n])));
        D2=abs(((2.*rand(1,n)).*I_chsort(3,[1:n]))-(rand(1,n).*I_chsort(1,[1:n])));
        X_ch=Ipop(i,:)-(A1.*D1+A2.*D2);
        X_ch=min(X_ch,Xmax);
        X_ch=max(X_ch,Xmin);
        cost_ch=sum(X_ch.^2);
        %%%%%%%%%% Update the Population
        G=rand(1,1);
        if G<0.75
            if cost_hunt<cost(i,1)
                Ipop(i,:)=X_hunt;
                cost(i,1)=cost_hunt;
            end
        else
            if cost_ch<cost(i,1)
                Ipop(i,:)=X_ch;
                cost(i,1)=cost_ch;
            end
        end
        %%%%%%%%%% End the Hunting Phase
        %%%%%%%%%% Start the Fishing Phase
        for kk=1:fishing_number
            Z=Zeta*(1-iter/Iter_max)*cos(2*pi*rand(1,1));
            X_fish=(1+Z).*Ipop(i,:);
            X_fish=min(X_fish,Xmax);
            X_fish=max(X_fish,Xmin);
            cost_fishing=sum(X_fish.^2);
            %%%%%%%%%% Update the Population
            if cost_fishing<cost(i,1)
                Ipop(i,:)=X_fish;
                cost(i,1)=cost_fishing;
            end
        end
        %%%%%%%%%% Specify the Fish, Honey, Body, Shell, and Plants for
        Ipop_mix=[Ipop,cost];
        Ipop_sort=sortrows(Ipop_mix,n+1);
        Fish=Ipop_sort(1,:);
        Honey=Ipop_sort(2,:);
        Body=Ipop_sort(3,:);
        Shell=Ipop_sort(4,:);
        Plants=Ipop_sort(5,:);    
    end
    %%%%%%%%%% Specify the Parameters of Convergence Curve
     Convergence_Curve(iter,1)=iter;
     Convergence_Curve(iter,2)=Ipop_sort(1,n+1);
end
%%%%%%%%%% Print the Best Soultion
Best=Ipop_sort(1,:)
plot(Convergence_Curve(:,1),Convergence_Curve(:,2))
