# Supplementary material for: A Novel Nature-Inspired Optimization Algorithm: Grizzly Bear Fat Increase Optimizer
Source: Biomimetics (Basel). 2025 Jun 7;10(6):379. doi: 10.3390/biomimetics10060379 (PMC12190834; doi:10.3390/biomimetics10060379)
Supplement: Supplementary file 1 [file biomimetics-10-00379-s001.zip › Bear_F27.m]

clc
clear all
pack
n=40;
Xmax=ones(1,n)*(10);
Xmin=ones(1,n)*(-10);
N=150;
Iter_max=500;
f=2.5;
eta=1.25;
Zeta=0.3;
fishing_number=25;
for i=1:N
    Ipop(i,:)=rand(1,n).*(Xmax-Xmin)+Xmin;
    %%%%cost function
    x1=Ipop(i,1);
    x2=Ipop(i,2);
    H1=sin(x1)*cos(x2);
    H2=cos(x1^2+x2^2);
    H3=abs(H2/200);
    H4=exp(H3);
    H5=H1*H4;
    cost(i,:)=-8*abs(H5);
    %%%%%end cost dunction
end
Ipop_mix=[Ipop,cost];
Ipop_sort=sortrows(Ipop_mix,n+1);
Fish=Ipop_sort(1,:);
Honey=Ipop_sort(2,:);
Body=Ipop_sort(3,:);
Shell=Ipop_sort(4,:);
Plants=Ipop_sort(5,:);
for iter=1:Iter_max   
    for i=1:N
      %% Search Phase
        r1=rand(1,n);
        deltax_fish=(2.*r1.*((abs(r1)).^0.5)).*(Fish(1,[1:n])-Ipop(i,:));
        deltax_honey=(r1.*((abs(r1)).^0.5)).*(Honey(1,[1:n])-Ipop(i,:));
        deltax_body=(0.5.*r1.*((abs(r1)).^0.5)).*(Body(1,[1:n])-Ipop(i,:));
        deltax_shell=(0.25.*r1.*((abs(r1)).^0.5)).*(Shell(1,[1:n])-Ipop(i,:));
        deltax_plants=(0.125.*r1.*((abs(r1)).^0.5)).*(Plants(1,[1:n])-Ipop(i,:));
        Xnew_search=Ipop(i,:)+deltax_fish+deltax_honey+deltax_body+deltax_shell+deltax_plants;
        Xnew_search=min(Xnew_search,Xmax);
        Xnew_search=max(Xnew_search,Xmin);
        %%%%cost function
    x1=Xnew_search(1,1);
    x2=Xnew_search(1,2);
    H1=sin(x1)*cos(x2);
    H2=cos(x1^2+x2^2);
    H3=abs(H2/200);
    H4=exp(H3);
    H5=H1*H4;
    cost_S=-8*abs(H5);
    %%%%%end cost dunction
    
    if cost_S<cost(i,1)
            Ipop(i,:)=Xnew_search;
            cost(i,1)=cost_S;
        end
     %%Phase hunt
     Ipop_mix=[Ipop,cost];
     Ipop_sort=sortrows(Ipop_mix,n+1);
     Prey=Ipop_sort(1,:);
     A=(f*(1-iter/Iter_max)).*(2.*rand(1,n)-1);
     D=abs(((2.*rand(1,n)).*Ipop(i,:))-(rand(1,n).*Prey(1,[1:n])));
     X_hunt=Ipop(i,:)-A.*D;
     X_hunt=min(X_hunt,Xmax);
     X_hunt=max(X_hunt,Xmin);
     
   %%%%cost function
    x1=X_hunt(1,1);
    x2=X_hunt(1,2);
    H1=sin(x1)*cos(x2);
    H2=cos(x1^2+x2^2);
    H3=abs(H2/200);
    H4=exp(H3);
    H5=H1*H4;
    cost_hunt=-8*abs(H5);
    %%%%%end cost dunction
       
     %%%Child
     L=randperm(N);
     LL=find(L~=i);
     LLL=L(LL);
     J1=LL(1);
     J2=LL(2);
     J3=LL(3);
     I_child=[Ipop(J1,:),cost(J1,1);Ipop(J2,:),cost(J2,1);Ipop(J3,:),cost(J3,1)];
     I_chsort=sortrows(I_child,n+1);
     A1=(eta*(1-iter/Iter_max)).*(2.*rand(1,n)-1);
     A2=(eta*(1-iter/Iter_max)).*(2.*rand(1,n)-1);
     D1=abs(((2.*rand(1,n)).*I_chsort(2,[1:n]))-(rand(1,n).*I_chsort(1,[1:n])));
     D2=abs(((2.*rand(1,n)).*I_chsort(3,[1:n]))-(rand(1,n).*I_chsort(1,[1:n])));
     X_ch=Ipop(i,:)-(A1.*D1+A2.*D2);
     X_ch=min(X_ch,Xmax);
     X_ch=max(X_ch,Xmin);
    %%%%cost function
    x1=X_ch(1,1);
    x2=X_ch(1,2);
    H1=sin(x1)*cos(x2);
    H2=cos(x1^2+x2^2);
    H3=abs(H2/200);
    H4=exp(H3);
    H5=H1*H4;
    cost_ch=-8*abs(H5);
    %%%%%end cost dunction
     
     G=rand(1,1);
     if G<0.75
        if cost_hunt<cost(i,1)
            Ipop(i,:)=X_hunt;
            cost(i,1)=cost_hunt;
        end
     else
        if cost_ch<cost(i,1)
            Ipop(i,:)=X_ch;
            cost(i,1)=cost_ch;
        end
     end
     
     %% Fishing
     for kk=1:fishing_number
     Z=Zeta*(1-iter/Iter_max)*cos(2*pi*rand(1,1));
     X_fish=(1+Z).*Ipop(i,:);
     X_fish=min(X_fish,Xmax);
     X_fish=max(X_fish,Xmin);
     
    %%%%cost function
    x1=X_fish(1,1);
    x2=X_fish(1,2);
    H1=sin(x1)*cos(x2);
    H2=cos(x1^2+x2^2);
    H3=abs(H2/200);
    H4=exp(H3);
    H5=H1*H4;
    cost_fishing=-8*abs(H5);
    %%%%%end cost dunction
          
     if cost_fishing<cost(i,1)
            Ipop(i,:)=X_fish;
            cost(i,1)=cost_fishing;
     end
     end
     %% update varaibles
     Ipop_mix=[Ipop,cost];
     Ipop_sort=sortrows(Ipop_mix,n+1);
     Fish=Ipop_sort(1,:);
     Honey=Ipop_sort(2,:);
     Body=Ipop_sort(3,:);
     Shell=Ipop_sort(4,:);
     Plants=Ipop_sort(5,:);
end
     B(iter,1)=iter;
     B(iter,2)=cost(i,1);
     Fat=Fish(1,n+1);
     iter
end
Fish
Fat
plot(B(:,1),B(:,2))
